# Supplementary material for: Mortalin Represents a Promising Therapeutic Target for Oral Cancers: Clinical Relevance and Experimental Evidence for the Activation of Akt/mTOR Signaling
Source: Cancers (Basel). 2025 Aug 30;17(17):2860. doi: 10.3390/cancers17172860 (PMC12427376; doi:10.3390/cancers17172860)
Supplement: Supplementary file 1 [file cancers-17-02860-s001.zip]

Archive with 3 entries (3 files):
- cancers-3765961-Document S1.pdf
- cancers-3765961-supplementary Figures S1-S7.pdf
- cancers-3765961-supplementary Tables S1-S4.pdf
